# Supplementary material for: Feasibility assessment of double-blind, crossover, randomized controlled trial protocol comparing two oxygen-supplemented pulmonary rehabilitation for patients with chronic obstructive pulmonary disease: A pilot study
Source: PLoS One. 2026 May 7;21(5):e0348404. doi: 10.1371/journal.pone.0348404 (PMC13152130; doi:10.1371/journal.pone.0348404)
Supplement: S5 File — (XLSX) [file pone.0348404.s005.xlsx]

## Sheet: Sample size calculation
	６MWD				６MWT minimal SpO2（%)				６MWTBorg（Lower limb）				６MWTBorg（Respiratory）				CAT				mMRC				Muscle power（Tuncus）			Muscle power（Rt Quad）			Muscle power（Lt Quad）			Rt Lower leg circumference（ｃｍ）			Lt Lower leg circumference（ｃｍ）			Range of motion（truncus flex）			Range of motion（truncus rxtention）			Range of motion（truncus parietal flexion）			Range of motion（trunk rotation）rt/lt
FiO2	Baseline	Post regular PR	Interim	Post O2 supplemented PR	Baseline	Post regular PR	Interim	Post O2 supplemented PR	Baseline	Post regular PR	Interim	Post O2 supplemented PR	Baseline	Post regular PR	Interim	Post O2 supplemented PR	Baseline	Post regular PR	Interim	Post O2 supplemented PR	Baseline	Post regular PR	Interim	Post O2 supplemented PR	Baseline	Post regular PR	Post O2 supplemented PR	Baseline	Post regular PR	Post O2 supplemented PR	Baseline	Post regular PR	Post O2 supplemented PR	Baseline	Post regular PR	Post O2 supplemented PR	Baseline	Post regular PR	Post O2 supplemented PR	Baseline	Post regular PR	Post O2 supplemented PR	Baseline	Post regular PR	Post O2 supplemented PR	Baseline	Post regular PR	Post O2 supplemented PR	Baseline
0.3	120	120	ー	105	70	78	ー	74	4	1	ー	1	3	2	ー	1	25	25	ー	7	3	3		3	5	5	5	15	16.4	12.2	11.5	11.1	8.9	29	29	30	29	29	30	40	45	50	20	30	25	20/25	30/30	35/30	60/45
0.3	240	306		375	87	84		78	0	0.5	ー	1	1	0		2	13	9		3	1	1		2	4	4	5	18.5	19.9	15.1	19.9	16.4	13.3	30.5	31	30.5	31.5	31.5	31.5	50	50	60	25	20	30	25/30	30/25	35/30	50/55
0.3	285	144	140	210	80	89	84	79	0.5	2	0.5	0.5	0.5	1	0.5	0.5	14	13	ー	5	2	2	2	2	5	5	5	22	22.4	30.5	20.1	20.6	25.5	30.9	31	31	30.7	31.2	31	30	45	45	10	15	25	35/35	25/25	30/25	55/55
0.3	426	466	ー	449	86	90	ー	91	4	4	ー	2	4	4	ー	4	9	4	ー	7	1	1	1	1	5	5	5	23.1	30.5	40.9	24.1	26	29	34	34	34.5	33.5	33.5	35	40	40	60	30	30	30	30/35	30/35	40/40	50/50
0.3	292	390	ー	373	90	89	ー	84	0.5	0.5	ー	0	4	1	ー	3	28	18	18	18	3	3	3	3	5	5	5	32.1	25.3	33.4	38.7	32.5	43.4	33.5	33.5	34	33	33	33.1	35	40	45	35	25	20	30/25	30/25	20/35	40/40
0.3	199	260		240	77	86		87	5	5		3	5	5		3	9	12		9	3	3		3	5	5	5	31.9	30.8	33.6	36.8	37.8	38	37	36.5	37.5	37.5	37	38	50	50	50	35	35	35	25/30	30/40	40/35	50/60
0.5	225	ー	120	120	70	ー	75	75	4	ー	1	0.5	5	ー	3	5	19	ー	18	14	3	3	3	3	4	ー	5	29	ー	29	28.5		29	29	ー	29	28.5		29	45	ー	50	20	ー	15	25/20	ー	25/20	45/40
0.5	325	ー	251	292	89	ー	85	83	4	ー	0	0	4	ー	0.5	3	17	3	ー	1	3	3	3	3	3	ー	5	8.5	ー	16.6	3.3		14.8	31.5	ー	31.5	32.7		32.5	40	ー	35	15	ー	20	25/25	ー	15/15	40/40
0.5	180	150		210	83	74		80	0	0		1	0	1		1	7	6		16	2	2		2	5	5	5	26	32.7	38.1	25.8	33.9	33.6	31	30.5	31	30.5	30.5	31	50	50	50	30	25	20	30/25	35/30	45/35	45/45
0.5	452	455		476	89	91	-	93	1	1	ー	3	3	3	-	4	11	7		7	1	1		1	5	5	5	29.8	26.5	39.8	32.6	32	39.4	35	35.5	36.5	35	35.5	36	60	60	55	30	30	30	30/30	35/35	45/35	50/55
0.5	330	393	ー	395	88	88	-	86	0	0.5	-	0	4	1	-	0.5	31	15		15	3	3		2	5	5	5	39.6	40.3	39.6	33	38.3	37	33.5	33.5	34.5	33	33	33.7	40	40	40	30	25	30	30/35	30/30	30/30	60/60
0.5	266	165	ー	246	78	83	ー	79	3	2	ー	0.5	4	4	ー	3	20	8		18	3	3		3	5	5	5	25	27.5	29.9	26.9	29.7	35.6	35	37.5	36	35.5	37.5	36.5	45	45	40	45	45	40	30/30	25/25	30/35	45/50
[truncated: 86 more columns]
